# Supplementary material for: Supratotal Surgical Resection for Low-Grade Glioma: A Systematic Review
Source: Cancers (Basel). 2023 Apr 26;15(9):2493. doi: 10.3390/cancers15092493 (PMC10177219; doi:10.3390/cancers15092493)
Supplement: Supplementary file 1 [file cancers-15-02493-s001.zip]

Archive with 1 entries (1 files):
- cancers-2344469-supplementary.pdf
